# Supplementary material for: New Insights on Liver-Directed Therapies in Hepatocellular Carcinoma
Source: Cancers (Basel). 2023 Dec 8;15(24):5749. doi: 10.3390/cancers15245749 (PMC10741466; doi:10.3390/cancers15245749)
Supplement: Supplementary file 1 [file cancers-15-05749-s001.zip]

Archive with 1 entries (1 files):
- cancers-2726039-supplementary.pdf
